# Supplementary material for: Germline mutations in BRCA1 and BRCA2 in epithelial ovarian cancer patients in Brazil
Source: BMC Cancer. 2016 Dec 3;16:934. doi: 10.1186/s12885-016-2966-x (PMC5135756; doi:10.1186/s12885-016-2966-x)
Supplement: Additional file 1: — Supplementary Methods. Table S1. Clinical and pathological characteristics, BRCA sequencing and MLPA results. Table S2. BRCA1 gene variants. Table S3. BRCA2 gene variants. (ZIP 73.7 kb) [file 12885_2016_2966_MOESM1_ESM.zip]

Archive with 2 entries (2 files):
- Additional tables.xlsx
- Supplementary methods.docx
