# Supplementary material for: Germline mutations in BRCA1 and BRCA2 in epithelial ovarian cancer patients in Brazil
Source: BMC Cancer. 2016 Dec 3;16:934. doi: 10.1186/s12885-016-2966-x (PMC5135756; doi:10.1186/s12885-016-2966-x)
Supplement: Additional file 1: — Supplementary Methods. Table S1. Clinical and pathological characteristics, BRCA sequencing and MLPA results. Table S2. BRCA1 gene variants. Table S3. BRCA2 gene variants. (ZIP 73.7 kb) [file 12885_2016_2966_MOESM1_ESM.zip › Additional tables.xlsx]

## Sheet:  Table S1
Table S1. Clinical and pathological characteristics, BRCA sequencing and MLPA results
						FH				MLPA
ID	OvCa Age Years (range)	HT	CS	BrCa Age Years (range)	FH	First	Second	BRCA1	BRCA2	BRCA1 P002	BRCA2 P045	BRCA1 P087	BRCA2 P077
1	60-69	serous	III		-			wt	wt	wt	wt
2	30-39	Borderline tumor with micropapillary areas	III		NC			wt	wt	wt	wt
5	50-59	Mullerian Tumor	III	≤50	NC			wt	wt	wt	wt
6	50-59	Serous	II		-			wt	wt	wt	wt
7	50-59	endometrioid	III		-			wt	wt	wt	wt
8	60-69	Serous	II		NC			wt	wt	wt	wt
9	50-59	Serous	III		-			wt	wt	Del	wt	Del
11	60-69	Serous	II		NC			wt	wt	wt	wt
12	40-49	Serous	III		-			wt	wt	wt	wt
13	50-59	Serous	IV		+	OvCa		wt	wt	wt	wt
16	50-59	Serous	I		-			wt	wt	wt	wt
17	30-39	Serous	III		+		BrCa (2)	mut	wt	wt	wt
18	50-59	Serous	III		-			mut	wt	wt	wt
19	50-59	Serous	II		NC			wt	wt	wt	wt
20	60-69	Serous	III		+		BrCa	wt	wt	wt	wt
21	50-59	Serous	III		NC			mut	wt	wt	wt
23	50-59	Serous	IV		-			wt	wt	wt	wt
24	60-69	Serous	I		+	BrCa		wt	wt	wt	wt
25	60-69	Serous	III		-			wt	wt	wt	wt
26	50-59	Serous	IV		+		OvCa	mut	wt	wt	wt
27	50-59	Serous	IV		NC			wt	wt	wt	wt
28	40-49	endometrioid	I		UK			wt	wt	wt	wt
29	50-59	Serous	II		-			wt	wt	wt	wt
30	≥70	Serous	IV		NC			wt	wt	wt	wt
31	50-59	Mucinous	I		-			wt	wt	wt	wt
32	50-59	Serous	III		NC			wt	wt	wt	wt
33	60-69	Serous	III		NC			wt	wt	wt	wt
34	40-49	Serous	III		+		BrCa	wt	wt	wt	wt
35	50-59	Serous	III		-			wt	wt	wt	wt
36	40-49	endometrioid	III		-			wt	wt	wt	wt
37	50-59	Serous	IV		+	OvCa		mut	wt	wt	wt
38	50-59	Serous	IV		-			wt	wt	wt	wt
39	50-59	Serous	III	≤50	NC			mut	wt	wt	wt
40	50-59	Serous	I		+		BrCa	wt	wt	wt	wt
41	40-49	Serous	ND		+	BrCa		wt	wt	wt	wt
42	50-59	Serous	III		+	OvCa, BrCa		mut	wt	wt	wt
44	50-59	Serous	III		UK			wt	wt	wt	wt
45	50-59	Serous	III		-			wt	wt	wt	wt
47	60-69	Serous	III		+		BrCa	wt	wt	wt	Del		wt
49	40-49	Serous	III		+	OvCa (3)	OvCa (2)	mut	wt	wt	wt
50	30-39	Serous	III		-			mut	wt	wt	wt
51	40-49	endometrioid	III		+	BrCa		wt	wt	wt	wt
52	50-59	Serous	III		-			wt	wt	wt	wt
53	30-39	Serous	I		+		BrCa	wt	wt	wt	wt
54	50-59	Serous	IV		-			wt	wt	wt	wt
55	50-59	Serous	III		-			wt	wt	wt	wt
56	50-59	Serous	III	≤50	+	BrCa (2)	BrCa	mut	wt	wt	wt
57	≥70	Serous	IV		NC			wt	wt	wt	wt
58	60-69	Serous	III		-			wt	wt	wt	wt
59	50-59	Serous	II		-			wt	wt	wt	wt
60	≥70	Serous	III		NC			wt	wt	wt	wt
61	60-69	Serous	III		+	OvCa		wt	wt	wt	wt
62	50-59	clear cell	I		-			wt	wt	wt	wt
63	50-59	Serous	I		-			wt	wt	wt	wt
64	50-59	Serous	IV		+		OvCa	wt	wt	wt	wt
65	≥70	Serous	III		-			wt	wt	wt	wt
67	60-69	Serous	III		+	OvCa, BrCa		mut	wt	wt	wt
68	≥70	Serous	IV		NC			wt	wt	wt	wt
69	50-59	Serous	III		+		BrCa	wt	wt	wt	wt
70	60-69	Serous	III		NC			wt	wt	wt	wt
71	30-39	Serous	III		-			wt	wt	wt	wt
73	≥70	Serous	III		+		BrCa	wt	wt	wt	wt
74	60-69	Serous	III		+		Male BrCa	wt	mut	wt	wt
75	60-69	Mucinous	III		UK			wt	wt	wt	wt
76	60-69	Serous	III		UK			wt	wt	wt	wt
77	60-69	Mullerian Tumor	IC		-			wt	wt	wt	wt
78	≥70	Serous	III		NC			wt	wt	wt	wt
79	50-59	clear cell	IC		NC			wt	wt	wt	wt
80	50-59	Serous	III		+		BrCa (2)	wt	wt	wt	wt
81	40-49	Serous	III		+	BrCa		wt	wt	wt	wt
83	50-59	Serous	III		-			wt	wt	wt	wt
84	50-59	endometrioid	II		+	BrCa		wt	wt	wt	wt
85	40-49	Serous	IV		-			mut	wt	wt	wt
86	50-59	Serous	III		NC			wt	wt	wt	wt
87	40-49	Serous	IV		UK			wt	wt	wt	wt
88	50-59	Serous	III		-			wt	wt	wt	wt
89	40-49	Serous	III		-			wt	wt	wt	wt
91	40-49	endometrioid	I		+		BrCa	wt	wt	wt	wt
92	50-59	endometrioid	I		-			wt	wt	wt	wt
93	60-69	Serous	III		NC			wt	wt	wt	wt
94	40-49	Serous	III		+		BrCa	wt	wt	wt	wt
95	60-69	Serous	I		NC			wt	wt	wt	wt
96	60-69	Serous	I	>51	+	BrCa		wt	wt	wt	wt
97	50-59	clear cell	III		-			wt	wt	wt	wt
98	60-69	Serous	III		NC			wt	wt	wt	wt
99	30-39	Serous	IV		+		OvCa	wt	wt	wt	wt
100	60-69	Serous	III		NC			wt	wt	wt	wt
101	50-59	Serous	III		+	OvCa		wt	wt	Del	wt	Del
102	60-69	Serous	III		+		BrCa (2)	wt	mut	wt	wt
103	50-59	Serous	III		-			wt	wt	wt	wt
104	30-39	Serous	III		-			wt	wt	wt	wt
105	40-49	Serous	III	≤50	-			wt	wt	wt	wt
106	40-49	Serous	III		-			mut	wt	wt	wt
107	50-59	endometrioid	III	≤50	+	OvCa (2)	OvCa (5)	mut	wt	wt	wt
108	40-49	Serous	III		UK			mut	wt	wt	wt
109	40-49	Serous	III		NC			wt	wt	wt	wt
110	40-49	Serous	IV		NC			wt	wt	wt	wt
111	50-59	Serous	III		-			wt	wt	wt	wt
113	40-49	Serous	III		NC			wt	wt	wt	wt
114	50-59	Serous	III		NC			wt	wt	wt	wt
ID: Patient identification of patients; HT: Histological type; HG: histological grade; CS: clinical stage; Family History for breast and/or ovarian cancer: (+): present; (-): absent; NC: Not Completely Known; UK: unknown; ND: not determined; mut, mutation; wt, wild type. MLPA: Ligation-Dependent Probe Amplification.

## Sheet: TableS2
Exon	NT	Codon	HGVS cDNA	HGVS protein	Designation BIC	Localization (forward strand)	NCBI 1000 Genomes Browser	Type	Allele Frequency ExAC	Global MAF dbSNP	Global MAF 1000 genomes	GO-ESP	MAF Proband	BIC	LOVD	LOVD IARC	UMD/BRCA Share	ClinVar	Interpretation	n
3	200-11	-	c.81-11_81-11delT	-	IVS2-11delT	17:41267807	rs273902788	IVS	0.000293	ND	ND	ND	0.015	Unknown	effect not classified (2)	ND	2-Likely Neutral	Benign	Likely Benign	2
3	233	38	c.114G>A	p.Lys38=	233G>A	17:41267763	rs1800062	Syn	0.004137	T=0.0126/63	0.01 (T)	ND	0.015	No	not affect function (2); effect not classified (5)	ND	2-Likely Neutral	Benign	Benign	2
5	331+23	-	c.212+23T>A	-	IVS5+23T>A	17:41258450	rs8176128	IVS	0.003492	T=0.0106/53	0.01 (T)	ND	0.015	ND	effect unknown (5)	ND	1-Neutral	Benign	Benign	2
6	420+12	-	c.301+12A>C	-	IVS6+12A>C	17:41256873	rs863224757	IVS	ND	ND	ND	ND	0.005	ND	ND	ND	ND	Uncertain significance	uncertain significance	1
7	441+14	-	c.441+36del14	-	IVS7+36del14	17:41256090_41256103	rs373413425	IVS	ND	ND	ND	ND	ND	ND	ND	ND	1-Neutral	ND	Likely Benign	44
7	441+51	-	c.441+51delT	-	IVS7+51delT	17:41256088	ND	IVS	ND	ND	ND	ND	ND	ND	ND	ND	1-Neutral	ND	Likely Benign	24
8	561-34	-	c.442-34C>T	-	IVS8-34C>T	17:41251931	rs799923	IVS	0.1738	A=0.0986/494	0.09860 (A)	0.17569 (A)	0.115	No	not affect function (3); effect unknown (3)	ND	1-Neutral	Benign	Benign	20
9	667-58	-	c.548-58_548-58delT	-	IVS8-58delT	17:41249364	rs8176144	IVS	ND	-=0.3349/1677	0.33490 (-)	0.2783	0.14	No	not affect function (2); effect not classified (4)	ND	1-Neutral	Benign	Benign	11
9	676	186	c.557C>A	p.Ser186Tyr	S186Y	17:41249297	rs55688530	M	0.0009428 African 0.01026	T=0.0030/15	0.00300 (T)	0.00231 (T)	0.005	Unknown	not affect function (3); effect unknown (4); effect not classified (5)	1-Not pathogenic	1-Neutral	Benign	Likely Bening	1
11	910	264	c.791_794delGTTC	p.Ser264Metfs	910del4	17:41246754 - 41246757	rs80357707	F	ND	ND	ND	ND	ND	Yes	ND	ND	ND	Pathogenic	Pathogenic	1
11	1080	321	c.961_962delTG	p.Trp321Ser?fs	1080delTG	17:41246587	ND	F	ND	ND	ND	ND	ND	ND	ND	ND	ND	ND	Likely Pathogenic	1
11	1186	356	c.1067A>G	p.Gln356Arg	Q356R	17:41246481	rs1799950	M	0.04407	C=0.0218/109	0.02 (C)	0.04590 (C)	0.025	Unknown	not affect function (2); effect not classified (14)	1-Not pathogenic	1-Neutral	Benign	Benign	5
11	1806	563	c.1687C>T	p.Gln563Ter	Q563X	17:41245861	rs80356898	N	ND	ND	ND	ND	ND	Yes	affects function	ND	5 -Causal	Pathogenic	Pathogenic	1
11	2090	657	c.1971A>G	p.Gln657=	2090A>G	17:41245577	rs28897679	Syn	0.002168	C=0.0064/32	0.01 (C)	0.00869(C)	0.005	No	ND	ND	1-Neutral	Benign	Likely Benign	1
11	2196	693	c.2077G>A	p.Asp693Asn	D693N	17:41245471	rs4986850	M	0.05681	T=0.0335/168	0.03 (T)	0.05429 (T)	0.05	No	not affect function (2); effect unknown (8)	1-Not pathogenic	1-Neutral	Benign	Benign	10
11	2201	694	c.2082C>T	p.Ser694=	2201C>T	17:41245466	rs1799949	Syn	0.3483	A=0.3365/1685	0.34 (A)	0.29568 (A)	0.305	No	not affect function (2); effect not classified (3)	ND	1-Neutral	Benign	Benign	46
11	2334	739	c.2215A>T	pLys739Ter	K739X	17:41245333	rs56329598	N	ND	ND	ND	ND	ND	Yes	ND	ND	ND	Pathogenic	Pathogenic	1
11	2430	771	c.2311T>C	p.Leu771=	L771L	17:41245237	rs16940	Syn	0.342	G=0.3353/1679	0.34 (G)	0.27764 (G)	0.285	No	not affect function (2); not classified (4)	ND	1-Neutral	Benign	Benign	44
11	2577	820	c.2458A>G	p.Lys820Glu	K820E	17:41245090	rs56082113	M	0.003041	C=0.0104/52	0.01 (C)	0.01007 (C)	0.015	Unknown	not affect function (1); effect unknown (2); effect not classified (4)	1-Not pathogenic	1-Neutral	Benign	Benign	2
11	2640	841	c.2521C>T	p.Arg841Trp	R841W	17:41245027	rs1800709	M	0.001722	A=0.0022/11	0.00220 (A)	0.00238 (A)	0.005	Unknown	not affect function (7); effect not classified (14)	1-Not pathogenic	1-Neutral	Benign	Likely Benign	1
11	2685	856	c.2566T>C	p.Tyr856His	Y856H	17:41244982	rs80356892	M	0.001517	G=0.0030/15	0.00300 (G)	0.00008 (G)	0.005	Unknown	not affect function (2); effect not classified (4)	1-Not pathogenic	1-Neutral	Benign	Likely Benign	1
11	2731	871	c.2612C>T	p.Pro871Leu	P871L	17:41244936	rs799917	M	0.41	G=0.4561/2284	0.46 (G)	0.49316 (A)	0.375	No	not affect function (2); effect not classified (7)	ND	1-Neutral	Benign	Benign	57
11	3232	1038	c.3113A>G	p.Glu1038Gly	E1038G	17:41244435	rs16941	M	0.3429	C=0.3357/1681	0.34 (C)	0.27903 (C)	0.29	No	not affect function (2); effect not classified (7)	1-Not pathogenic	1-Neutral	Benign	Benign	45
11	3238	1040	c.3119G>A	p.Ser1040Asn	S1040N	17:41244429	rs4986852	M	0.01317	T=0.0098/49	0.01 (T)	0.01653 (T)	0.024	Unknown	not affect function (2); effect not classified (9)	1-Not pathogenic	1-Neutral	Benign	Benign	5
11	3450	1111	c.3331_3334delCAAG	p.Gln1111AsnfsX5	3450del4	17:41244216-41244219	rs80357701	F	ND	ND	ND	ND	ND	Yes	affects function (15)	ND	5-Causal	Pathogenic	Pathogenic	3
11	3537	1140	c.3418A>G	p.Ser1140Gly	S1140G	17:41244130	rs2227945	M	0.00311	C=0.0100/50	0.01 (C)	0.01053 (C)	0.005	Unknown	not affect function (1); effect unknown (1); effect not classified (4)	1-Not pathogenic	1-Neutral	Benign	Likely Benign	1
11	3667	1183	c.3548A>G	p.Lys1183Arg	K1183R	17:41244000	rs16942	M	0.349	C=0.3526/1766	0.35260 (C)	0.29525 (C)	0.3	No	not affect function (2); effect not classified (10)	1-Not pathogenic	1-Neutral	Benign	Benign	46
13	4427	1436	c.4308T>C	p.Ser1436=	4427T>C	17:41234470	rs1060915	Syn	0.3431	G=0.3363/1684	0.33630 (G)	0.27956 (G)	0.29	No	not affect function (2); effect not classified (2)	ND	1-Neutral	Benign	Benign	45
14	4603	1495	c.4484G>T	p.Arg1495Met	R1495M	17:41228505	rs80357389	M	ND	ND	ND	ND	ND	Yes	affects function (4); not classified (2)	ND	5-Causal	Pathogenic	Pathogenic	2
14	4603+14	-	c.4484+14A>G	-	IVS14+14A>G	17:41228491	rs80358022	IVS	0.0007912	C=0.0022/11	0.00220 (C)	ND	0.015	No	effect unknown (2); not classified (2)	ND	2-Likely Neutral	Benign	Likely Bening	2
15	4604-64	-	c.4485-64C>G	-	IVS14-64C>G	17:41226602	ND	IVS	ND	ND	ND	ND	0.276	Unknown	ND	ND	ND	ND	Benign	16
15	4794+1	-	c.4675+1G>A	-	IVS15+1G>A	17:41226347	rs80358044	splice donor variant	ND	ND	ND	ND	ND	Yes	not classified (4)	ND	ND	Pathogenic	Pathogenic	1
16	4956	1613	c.4837A>G	p.Ser1613Gly	S1613G	17:41223094	rs1799966	M	0.3496	C=0.3558/1782	0.35580 (C)	0.29817 (C)	0.295	No	not affect function (2); effect unknown (1); not classified (12)	1-Not pathogenic	1-Neutral	Benign	Benign	46
16	5075	1652	c.4956G>A	p.Met1652Ile	M1652I	17:41222975	rs1799967	M	0.01762	T=0.0112/56	0.01120 (T)	0.01076 (T)	0.015	Unknown	not affect function (32); not classified (21)	1-Not pathogenic	1-Neutral	Benign	Benign	2
17	5106-92	-	c.4987-92A>G	-	IVS16-92 A>G	17:41219804	rs8176233	IVS	ND	C=0.3546/1776	0.35460 (C)	ND	0.289	Unknown	not affect function (1); not classified (1)	ND	1-Neutral	Benign	Benign	16
17	5106-68	-	c.4987-68A>G	-	IVS16-68 A>G	17:41219780	rs8176234	IVS	ND	C=0.3546/1776	0.35460 (C)	ND	0.289	No	not affect function (1); effect not classified (2)	ND	1-Neutral	Benign	Benign	16
17	5193+2	-	c.5074+2T>C	-	IVS17+2T>C	17:41219623	rs80358089	splice donor variant	ND	ND	ND	ND	ND	Yes	ND	ND	ND	Pathogenic	Pathogenic	1
18	5194-53	-	c.5075-53C>T	-	IVS17-53C>T	17:41216021	rs8176258	IVS	ND	A=0.0110/55	0.01 (A)	0.01708 (A)	0.005	No	effect unknown (63); not affect function (4)	ND	1-Neutral	Benign	Likely Bening	1
18	5217	1700	c.5098_5098delA	p.Thr1700Hisfs	5217delA	17:41215945	rs483353099	F	ND	ND	ND	ND	ND	Yes	ND	ND	ND	Pathogenic	Pathogenic	1
18	5271+66	-	c.5152+66G>A	-	IVS18+66 G>A	17:41215825	rs3092994	IVS	ND	T=0.3425/1715	0.34250 (T)	ND	0.25	No	not affect function (2); effect not classified (2)	ND	1-Neutral	Benign	Benign	15
20	5382	1755	c.5266dupC	p.Gln1756Profs	5382insC	17: between 41209079 and 41209080	rs397507246	F	ND	ND	ND	ND	ND	Yes	affects function (>100)	ND	5-Causal	Pathogenic, risk factor	Pathogenic	3
22	5467	1783	c.5348T>C	p.Met1783Thr	M1783T	17:41201196	rs55808233	M	0.0001733	G=0.0002/1	0.00020 (G)	0.00062 (G)	0.005	Unknown	effect unknown (1); effect not classified (12)	ND	2-Likely Neutral	Benign(2); Likely benign(3); Uncertain significance(1)	Uncertain significance	1
22	5525+8	-	c.5406+8T>C	-	IVS22+8T>C	17:41201130	rs55946644	IVS	0.001546	G=0.0050/25	0.00500 (G)	0.00492 (G)	0.005	No	effect unknown (3); effect not classified (4)	ND	2-Likely Neutral	Benign	Likely Bening	1
22	5525+33	-	c.5406+33A>T	-	IVS22+33A>T	17:41201105	rs80358092	IVS	0.0007734	A=0.0022/11	0.00220 (A)	ND	0.015	No	effect unknown (1); effect not classified (2)	ND	2-Likely Neutral	Benign	Likely Bening	2
24	5587-10	-	c.5468-10C>A	-	IVS23-10C>A	17:41197829	rs8176316	IVS	0.001409	T=0.0056/28	0.00560 (T)	0.00507 (T)	0.005	No	effect unknown (14); effect not classified (2)	ND	1-Neutral	Benign	Likely Bening	1
24	5711+36	-	c.5592+36C>G c.*36C>G	-	IVS24+36C>G	17:41197659	rs3092995	IVS	0.004867	C=0.0156/78	0.01560 (C)	0.01561 (C)	0.015	No	effect unknown (6); not affect function (1); effect not classified (1)	ND	ND	Benign	Likely Bening	3
Supplemental Table S2. BRCA1 gene variants. NT: nucleotide; HGVS: Human Genome Variation Society; Syn: Synonymous; F: Frameshift; IVS: Intervening Sequence; M: Missense; IFD: In Frame Deletion; ND, not determined; MAF: minor allele frequency; BIC: Breast Cancer Information Core; LOVD: Leiden Open Variation Database (The variant's effect on the protein's function, in the format Curator concluded);…

## Sheet: Table S3
Exon	NT	Codon	HGVS cDNA	HGVS protein	Designation BIC	Localization (forward strand)	NCBI 1000 Genomes Browser	Type	Allele Frequency ExAC	Global MAF dbSNP	Global MAF 1000 genomes	GO-ESP	MAF Proband	BIC	LOVD	LOVD IARC	UMD/BRCA Share	ClinVar	Interpretation	n
2	190-8	-	c.-39-8_-39-8delT	-	IVS1-8delT	13:32890550	ND	IVS	ND	ND	ND	ND	ND	ND	ND	ND	ND	ND	Uncertain Significance	1
2	203	-	c.-26G>A	-	203G>A	13:32890572	rs1799943	5'UTR	0.2465	A=0.2093/1048	0.21 (A)	0.20883 (A)	0.007	No	not affect function (4); effect not classified (3)	ND	ND	Benign	Benign	32
2	214		c.-15A>C	-	214A>C	13:32890583	rs138705202	5'UTR	ND	C=0.0008/4	0.00080 (C)	0.00038 (C)	0.17	Unknown	effect unknown (8)	ND	ND	Benign(3);Likely benign(1);Uncertain significance(2)	Uncertain Significance	1
2	218	-	c.-11C>T	-	218C>T	13:32890587	rs76874770	5'UTR	0.001625	T=0.0044/22	< 0.01 (T)	0.00584 (T)	0.007	No	effect unknown (3); effect not classified (2)	ND	ND	Benign	Likely Bening	2
2	295+62	-	c.67+62T>G	-	IVS2+62T>G	13:32890726	rs11571574	IVS	ND	G=0.0028/14	0.00280 (G)	0.003504 (G)	0.015	Unknown	not affect function (1); effect unknown (1); effect not classified (2)	ND	1-Neutral	Uncertain significance	Uncertain Significance	2
3	296-38	-	c.68-38A>G	-	IVS2-38A>G	13:32893176	ND	IVS	ND	ND	ND	ND	0.031	ND	ND	ND	ND	ND	Uncertain Significance	5
3	353	42	c.125A>G	p.Tyr42Cys	Y42C	13:32893271	rs4987046	M	0.001696	G=0.0008/4	< 0.01 (G)	0.00246 (G)	0.015	Unknown	not affect function (4); effect not classified (24)	1-Not pathogenic	1-Neutral	Benign	Likely Bening	2
3	451	75	c.223G>C	p.Ala75Pro	A75P	13:32893369	rs28897701	M	ND	C=0.0002/1	0.00020 (C)	0.000308 (C)	0.005	Unknown	not affect function (6); effect not classified (4); effect unknown (1)	1-Not pathogenic	1-Neutral	Benign	Likely Bening	1
3	459	77	c.231T>G	pTre77=	459T>G	13:32893377	rs114446594	Syn	ND	G=0.0030/15	0.00300 (G)	0.002307 (G)	0.005	ND	effect unknown (1); effect not classified (1)	ND	3-UV	Benign/Likely benign	Uncertain Significance	1
4	653+67	-	c.425+67A>C	-	IVS4+67A>C	13:32899388	rs11571610	IVS	ND	C=0.0743/372	0.07430 (C)	ND	0.04	No	not affect function (1); effect unknown (1)	ND	1-Neutral	Benign	Benign	8
5+6	744+21	-	c.516+21A>T	-	IVS6+21A>T	13:32900440	rs11571622	IVS	0.002375	T=0.0090/45	0.01 (T)	ND	0.005	ND	effect unknown (12); effect not classified (1)	ND	1-Neutral	Benign	Likely Bening	1
8	909+56	-	c.681+56C>T	-	IVS8+56C>T	13:32903685	rs2126042	IVS	ND	T=0.1859/931	0.19 (T)	ND	0.175	ND	not affect function (4); effect not classified (3)	ND	1-Neutral	Benign	Benign	34
10	1093	289	c.865A>C	p.Asn289His	N289H	13:32906480	rs766173	M	0.05178	C=0.0737/369	0.07 (C)	0.03117 (C)	0.06	No	not affect function (2); effect unknown (1); effect not classified (7)	ND	1-Neutral	Benign	Benign	12
10	1342	372	c.1114A>C	p.His372Asn	H372N	13:32906729	rs144848	M	0.2779	C=0.2494/1249	0.25 (C)	ND	0.21	No	not affect function (3); effect not classified (15)	1-Not pathogenic	1-Neutral	Benign	Benign	35
10	1352	375	c.1123C>T	p.Pro375Leu	P375S	13:32906738	rs80358408	M	3.31 2e-05	T=0.0010/5	0.00100 (T)	ND	0.005	Unknown	not affect function (1); effect not classified (3)	1-Not pathogenic	ND	Benign	Likely Bening	1
10	1593	455	c.1365A>G	p.Ser455=	1593A>G	13:32906980	rs1801439	Syn	0.05178	G=0.0737/369	0.07 (G)	0.03101 (G)	0.05	No	not affect function (5); effect not classified (2)	ND	Polymorfism	Benign	Benign	10
10	2137+92	-	c.1909+92delTATCT	-	IVS10+92delTATCT	13:32907616	ND	IVS	ND	ND	ND	ND	0.005	ND	ND	ND	ND	ND	Uncertain Significance	1
11	2138-74	-	c.1910-74T>C	-	IVS10-74T>C	13:32910328	rs2320236	IVS	ND	C=0.1745/874	0.17450 (C)	ND	0.21	No	effect unknown (1); effect not classified (1)	ND	Polymorfism	Benign	Benign	22
11	2138-51	-	c.1910-51G>T	-	IVS10-51G>T	13:32910351	rs11571651	IVS	0.04934	T=0.0735/368	0.07350 (T)	0,030 (T)	0.04	No	effect unknown (1); not classified (1)	ND	1-Neutral	Benign	Benign	8
11	2166	646	c.1938C>T	p.Ser646=	2166C>T	13:32910430	rs28897711	Syn	0.0009236	T=0.0004/2	0.00040 (T)	0.00100 (T)	0.005	No	not affect function (4); not classified (1)	ND	1-Neutral	Benign/Likely benign	Likely Bening	1
11	2191	655	c.1963_1963delC	p.Pro655?fs	2191delC	13:32910456	ND	F	ND	ND	ND	ND	ND	ND	ND	ND	ND	ND	Likely Pathogenic	1
11	2457	743	c.2229T>C	p.His743=	2457T>C	13:32910721	rs1801499	Syn	0.05158	C=0.0735/368	0.07 (C)	0.03129 (C)	0.06	No	not affect function (3); effect not classified (2)	ND	1-Neutral	Benign	Benign	12
11	2578	784	c.2350A>G	p.Met784Val	M784V	chr13:32910842	rs11571653	M	0.0003142	0.0036/18	0.00360 (G)	ND	0.005	Unknown	effect not classified (5)	3-Uncertain	3-UV	Benign	Uncertain Significance	1
11	2718	831	c.2490C>T	p.Asn830=	2718C>T	chr13:32910982	rs56331088	Syn	4.981e-05	ND	ND	0.000077 (T)	0.005	ND	ND	ND	3-UV	Likely benign	Uncertain Significance	1
11	3031	935	c.2803G>A	p.Asp935Asn	D935N	chr13:32911295	rs28897716	M	0.0005632	A=0.0004/2	0.00040 (A)	0.00069 (A)	0.005	No	not affect function (6); effect unknown (2); effect not classified (5)	ND	1-Neutral	Benign/Likely benign, not provided	Likely Bening	1
11	3154	976	c.2926_2927delTCinsAT	p.Ser976Ile	S976I	13:32911418_32911419	rs276174831	M	ND	ND	ND	ND	ND	No	effect unknown (5); effect not classified (1)	ND	1-Neutral	Benign(5);Uncertain significance(1)	Likely Bening	1
11	3199	991	c.2971A>G	p.Asn991Asp	N991D	13:32911463	rs1799944	M	0.05341	G=0.0801/401	0.08 (G)	0.03725 (G)	0.08	No	not affect function (2);effect not classified (6)	ND	1-Neutral	Benign	Benign	13
11	3624	1132	c.3396A>G	p.Lys1132=	3624A>G	13:32911888	rs1801406	Syn	0.2945	G=0.2668/1336	0.27 (G)	0.27984 (G)	0.215	No	effect not classified (4); not affect function (1)	ND	1-Neutral	Benign	Benign	40
11	3743	1172	c.3515C>T	p.Ser1172Leu	S1172L	chr13:32912007	rs80358600	M	0.001377	T=0.0008/4	0.00080 (T)	0.00038 (T)	0.005	Unknown	effect unknown (4); effect not classified (4); not affect function (2)	1-Not pathogenic	2-Likely Neutral	Benign	Uncertain Significance	1
11	4035	1269	c.3807T>C	p.Val1269=	4035T>C	chr13:32912299	rs543304	Syn	0.1898	C=0.1681/842	0.17 (C)	0.19111 (C)	0.15	No	not affect function (3); effect not classified (1)	ND	1-Neutral	Benign	Benign	35
11	4296	1356	c.4068G>A	p.Leu1356=	4296G>A	13:32912560	rs28897724	Syn	0.003049	A=0.0004/2	0.00040 (A)	0.00315 (A)	0.005	Unknown	effect unknown (>100); not affect function (2); effect not classified (3)	ND	1-Neutral	Benign(5);Likely benign(2);Uncertain significance(1)	Uncertain Significance	1
11	4318	1364	c.4090A>C	p.Ile1364Leu	I1364L	13:32912582	rs56248502	M	0.001721	C=0.0044/22	< 0.01 (C)	0.00631 (C)	0.01	No	effect unknown (5); not affect function (2); effect not classified (2)	ND	1-Neutral	Benign	Likely Bening	2
11	4914	1562	c.4686A>G	p.Gln1562=	4914A>G	13:32913178	rs28897730	Syn	0.000461	G=0.0004/2	0.00040 (G)	0.0002568	0.005	ND	effect not classified (1)	ND	2-Likely Neutral	Benign/Likely benign	Likely Bening	1
11	5804	1859	c.5576_5579delTTAA	p.Ile1859_Lys1860?fs	5804del4	13:32914068 - 32914071	rs770318608	F	ND	ND	ND	ND	ND	Yes	affects function (13)	ND	5-Causal	Pathogenic	Pathogenic	1
11	5932	1902	c.5704G>A	p.Asp1902Asn	D1902N	13:32914196	rs4987048	M	0.001664	A=0.0062/31	0.01 (A)	0.00631 (A)	0.01	No	effect unknown (6) effect not classified (2)	ND	1-Neutral	Benign	Likely Bening	1
11	5972	1915	c.5744C>T	p.Thr1915Met	T1915M	13:32914236	rs4987117	M	0.0179	T=0.0086/43	0.01 (T)	0.02114 (T)	0.02	No	not affect function (26) effect not classified (6)	ND	1-Neutral	Benign	Likely Bening	4
11	6757	2116	c.6347A>G	p.His2116Arg	H2116R	13:32914839	rs55953736	M	0.00133	G=0.0068/34	0.00680 (G)	0.00354 (G)	0.005	No	not affect function (2) effect not classified (1)	ND	1-Neutral	Benign/Likely benign, not provided	Likely Bening	1
11	7069+80	-	c.6841+80_6841+83delTTAA	-	IVS11+80delTTAA	13:32915413-32915416	rs11571661	IVS	ND	ND	ND	ND	0.085	Unknown	effect unknown (1) effect not classified (1)	ND	3-UV	Uncertain significance	Uncertain Significance	17
14	7236-62	-	c.7008-62A>G	-	IVS13-62A>G	13:32928936	rs76584943	IVS	ND	ND	ND	ND	0.01	Unknown	effect unknown (41); not affect function (3); effect not classified (3)	ND	1-Neutral	Benign(3);Uncertain significance(1)	Uncertain Significance	2
14	7470	2414	c.7242A>G	p.Ser2414=	7470A>G	13:32929232	rs1799955	Syn	0.2244	G=0.2326/1165	0.23 (G)	0.21136 (G)	0.21	No	not affect function (4); effect not classified (4)	ND	1-Neutral	Benign	Benign	35
14	7663+53	-	c.7435+53C>T	-	IVS14+53C>T	13:32929478	rs11147489	IVS	ND	T=0.0725/363	0.07 (T)	ND	0.03	Unknown	not affect function (3); effect not classified (2)	ND	1-Neutral	Benign	Benign	6
14	7663+56	-	c.7435+56T>C	-	IVS14+56T>C	13:32929481	ND	IVS	ND	ND	ND	ND	0.005	ND	ND	ND	ND	ND	Uncertain Significance	1
15	7697	2490	c.7469T>C	p.Ile2490Thr	I2490T	13:32930598	rs11571707	M	0.01436	C=0.0160/80	0.02 (C)	0.00161 (C)	0.025	No	effect unknown (34); effect not classified (6)	ND	1-Neutral	Benign(7);Likely benign(1);Uncertain significance(1)	Benign	5
15	7762	2512	c.7534C>T	p.Leu2512Phe	L2512F	13:32930663	rs80358980	M	4.14e-05	ND	ND	0.00008 (T)	0.005	Unknown	effect unknown (1); effect not classified (1)	ND	3-UV	Likely benign(1);Uncertain significance(3)	Uncertain Significance	1
16	7854	2541	c.7626G>A	p.Thr2542=	7854G>A	13:32931887	rs61754138	Syn	0.0007299	A=0.0042/21	0.00420 (A)	0.00208 (A)	0.005	No	effect unknown (2); not affect function (1); effect not classified (1)	ND	2-Likely Neutral	Benign	Likely Bening	1
17	8034-40	-	c.7806-40A>G	-	IVS16-40A>G	13:32936620	rs9590939	IVS	0.003021	G=0.0094/47	0.00940 (G)	0.00908 (G)	0.005	ND	effect unknown (2); not affect function (1); effect not classified (1)	ND	1-Neutral	Benign	Likely Bening	1
17	8034-14	-	c.7806-14T>C	-	IVS16-14T>C	13:32936646	rs9534262	IVS	0.5208	T=0.4685/2346	0.47 (T)	0.52015 (C)	0.49	Unknown	not affect function (4); effect not classified (3)	ND	1-Neutral	Benign	Benign	68
19	8560-109	-	c.8332-109A>G	-	IVS18-109A>G	13:32944430	ND	IVS	ND	ND	ND	ND	0.005	ND	ND	ND	ND	ND	Uncertain Significance	1
19	8579	2784	c.8351G>A	p.Arg2784Gln	R2784Q	13:32944558	rs80359076	M	8.23e-06	ND	ND	0.00008 (A)	0.005	Unknown	effect unknown (13); effect not classified (5)	ND	3-UV	Uncertain significance	Uncertain Significance	1
19	8688	2820	c.8460A>C	p.Val2820=	8688A>C	13:32944667	rs9590940	Syn	0.003677	C=0.0144/72	0.01440 (C)	0.01299 (C)	0.025	No	effect unknown (25) effect not classified (2)	ND	1-Neutral	Benign	Likely Bening	5
19	8715+19	-	c.8487+19A>G	-	IVS19+19A>G	13:32944713	rs11571743	IVS	0.003336	G=0.0102/51	0.01 (G)	0.01276 (G)	0.04	No	effect unknown (9); effect not classified (2)	ND	1-Neutral	Benign	Likely Bening	7
22	8983-66	-	c.8755-66T>C	-	IVS21-66T>C	13:32953388	rs4942486	IVS	ND	C=0.4884/2446	0.49 (T)	ND	0.42	No	effect unknown (2); not affect function (4)	ND	1-Neutral	Benign	Benign	68
22	9058	2944	c.8830A>T	p.Ile2944Phe	I2944F	Chr13:32953529	rs4987047	M	0.003778	T=0.0090/45	0.00900 (T)	0.01399 (T)	0.005	No	effect unknown (1); not affect function (3); effect not classified (6)	ND	1-Neutral	Benign	Likely Bening	1
22	9079	2951	c.8851G>A	p.Ala2951Thr	A2951T	13:32953550	rs11571769	M	0.007853	A=0.0100/50	0.01 (A)	0.00438 (A)	0.015	No	not affect function (4); effect not classified (10)	ND	1-Neutral	Benign	Benign	3
25	9485-83	-	c.9257-83G>A	-	IVS24-83G>A	13:32968743	rs9595456	IVS	ND	A=0.0505/253	0.05050 (A)	ND	0.05	No	effect unknown (4); not affect function (1); effect not classified (1)	ND	1-Neutral	Benign	Benign	10
25	9520	3098	c.9292T>C	p.Tyr3098His	Y3098H	13:32968861	rs41293521	M	0.0002643	C=0.0004/2	0.00040 (C)	ND	0.005	Unknown	effect unknown (3); not affect function (2); effect not classified (4)	1-Not pathogenic	2-Likely Neutral	Benign	Likely Bening	1
26	9873	3215	c.9645T>A	p.Leu3215=	9873T>C	13:32971178	ND	Syn	ND	ND	ND	ND	0.005	ND	ND	ND	ND	ND	Uncertain Significance	1
27	10338	3370	c.10110G>A	p.Arg3370=	10338G>A	13:32972760	rs28897762	Syn	0.001469	A=0.0008/4	ND	0.00215 (A)	0.01	Unknown	not affect function (4); effect not classified (3)	ND	1-Neutral	Benign(2);Likely benign(2); Uncertain significance(1)	Likely Bening	2
27	10462	3412	c.10234A>G	p.Ile3412Val	I3412V	13:32972884	rs1801426	M	0.02266	G=0.0449/225	0.04 (G)	0.03729 (G)	0.04	No	not affect function (9); effect not classified(4)	ND	1-Neutral	Benign	Benign	8
Supplemental Table S3. BRCA2 gene variants. NT: nucleotide; HGVS: Human Genome Variation Society; Syn: Synonymous; F: Frameshift; IVS: Intervening Sequence; M: Missense; IFD: In Frame Deletion; ND, not determined; MAF: minor allele frequency; BIC: Breast Cancer Information Core; LOVD: Leiden Open Variation Database (The variant's effect on the protein's function, in the format Curator concluded);…
